# Supplementary material for: The effect of light quality on plant physiology, photosynthetic, and stress response in Arabidopsis thaliana leaves
Source: PLoS One. 2021 Mar 4;16(3):e0247380. doi: 10.1371/journal.pone.0247380 (PMC7932170; doi:10.1371/journal.pone.0247380)
Supplement: S1 File — (ZIP) [file pone.0247380.s001.zip]

Archive with 6 entries (6 files):
- net assimilation rate (pn).xlsx
- __MACOSX/._net assimilation rate (pn).xlsx
- Light mapping.xlsx
- __MACOSX/._Light mapping.xlsx
- gene expression.xlsx
- __MACOSX/._gene expression.xlsx
