# Supplementary material for: The effect of light quality on plant physiology, photosynthetic, and stress response in Arabidopsis thaliana leaves
Source: PLoS One. 2021 Mar 4;16(3):e0247380. doi: 10.1371/journal.pone.0247380 (PMC7932170; doi:10.1371/journal.pone.0247380)
Supplement: S1 File — (ZIP) [file pone.0247380.s001.zip › net assimilation rate (pn).xlsx]

## Sheet: data
				Replicate 1							Replicate 2							Replicate 3													Replicate 1							Replicate 2							Replicate 3
	Net Pn			dark			light			Net Pn	dark			light			Net Pn	dark			light			Net Pn				Net Pn			dark			light			Net Pn	dark			light			Net Pn	dark			light
light intensity	AVG	STD	CV (%)	AVG	STD	CV (%)	AVG	STD	CV (%)		AVG	STD	CV (%)	AVG	STD	CV (%)		AVG	STD	CV (%)	AVG	STD	CV (%)				light intensity	AVG	STD	CV (%)	AVG	STD	CV (%)	AVG	STD	CV (%)		AVG	STD	CV (%)	AVG	STD	CV (%)		AVG	STD	CV (%)	AVG	STD
Col-Cntrl	3.57763	0.000724211	0.0202428	-1.7138	0.0116033	-0.677051	1.78203	0.0097156	0.545199	3.49583	-2.02942	0.0108346	-0.533878	1.75677	0.00891709	0.507585	3.78619	-1.92459	0.00470337	-0.244383	1.52628	0.00826981	0.541829	3.45087			C24-R	4.10024	0.0111619	0.272225	-3.21309	0.0143656	-0.447095	0.981939	0.013686	1.39377	4.19503	-2.75783	0.0126698	-0.459412	0.559465	0.0125256	2.23885	3.31729	-4.67262	0.0270775	-0.579492	0.115763	0.0324126
68-72																											68-72
				Replicate 1							Replicate 2							Replicate 3									C24-R
	Net Pn			dark			light			Net Pn	dark			light			Net Pn	dark			light			Net Pn			R1	R2	R3
light intensity	AVG	STD	CV (%)	AVG	STD	CV (%)	AVG	STD	CV (%)		AVG	STD	CV (%)	AVG	STD	CV (%)		AVG	STD	CV (%)	AVG	STD	CV (%)				-3.22088	-2.77767	-4.7041
C24-Cntrl	3.38103	0.0127695	0.377681	-2.28206	0.0246652	-1.08083	1.37658	0.0481223	3.49579	3.65864	-2.15912	0.126493	-5.85854	1.18272	0.0239796	2.0275	3.34183	-2.41978	0.0284425	-1.17542	0.722828	0.0288377	3.98957	3.14261			-3.21917	-2.76508	-4.7198
68-72																											-3.2208	-2.7504	-4.68674
																											-3.22998	-2.74801	-4.65208
				Replicate 1							Replicate 2							Replicate 3									-3.22215	-2.74274	-4.67018
	Net Pn			dark			light			Net Pn	dark			light			Net Pn	dark			light			Net Pn			-3.2126	-2.76322	-4.65012
light intensity	AVG	STD	CV (%)	AVG	STD	CV (%)	AVG	STD	CV (%)		AVG	STD	CV (%)	AVG	STD	CV (%)		AVG	STD	CV (%)	AVG	STD	CV (%)				-3.21788	-2.75996	-4.64419
EST-Cntrl	3.07781	0.0123353	0.400781	-2.71075	0.015491	-0.571467	0.761503	0.0345635	4.53886	3.47226	-2.9606	0.0600723	-2.02906	0.183702	0.0203332	11.0685	3.1443	-1.75801	0.0127979	-0.727979	0.858861	0.00999559	1.16382	2.61687			-3.20753	-2.77351	-4.64457
68-72																											-3.17978	-2.75829	-4.65976
																											-3.2001	-2.73941	-4.69469
				Replicate 1							Replicate 2							Replicate 3									0.985482	0.583859	0.0672036
	Net Pn			dark			light			Net Pn	dark			light			Net Pn	dark			light			Net Pn			0.990324	0.589525	0.0826083
light intensity	AVG	STD	CV (%)	AVG	STD	CV (%)	AVG	STD	CV (%)		AVG	STD	CV (%)	AVG	STD	CV (%)		AVG	STD	CV (%)	AVG	STD	CV (%)				0.997521	0.567171	0.109676
C24-A	2.348	0.00323878	0.137938	-2.62759	0.0109009	-0.414864	-0.311829	0.00981212	-3.14663	2.31576	-1.98714	0.020085	-1.01075	0.275153	0.00849218	3.08635	2.26229	-2.53945	0.0209467	-0.824853	-0.0735022	0.0146442	-19.9235	2.46595			1.00291	0.548693	0.083821
68-72																											0.985435	0.54688	0.112371
																											0.973141	0.547309	0.131211
				Replicate 1							Replicate 2							Replicate 3									0.978592	0.542204	0.143307
	Net Pn			dark			light			Net Pn	dark			light			Net Pn	dark			light			Net Pn			0.982432	0.547124	0.177843
light intensity	AVG	STD	CV (%)	AVG	STD	CV (%)	AVG	STD	CV (%)		AVG	STD	CV (%)	AVG	STD	CV (%)		AVG	STD	CV (%)	AVG	STD	CV (%)				0.998595	0.557488	0.155162
Col-A	2.3379	0.00237922	0.101767	-2.05014	0.0191185	-0.932542	0.154842	0.00892982	5.76706	2.20499	-2.38302	0.0135439	-0.568351	-0.3735	0.0135439	-3.62621	2.00952	-3.39356	0.0157302	-0.463529	-0.594375	0.0122442	-2.06002	2.79919			0.98486	0.559833	0.147083
68-72																											0.98375	0.56733	0.124784
																											0.9631	0.55106	0.0862242
				Replicate 1							Replicate 2							Replicate 3									0.956438	0.553658	0.0571163
	Net Pn			dark			light			Net Pn	dark			light			Net Pn	dark			light			Net Pn			0.959063	0.558353	0.0778815
light intensity	AVG	STD	CV (%)	AVG	STD	CV (%)	AVG	STD	CV (%)		AVG	STD	CV (%)	AVG	STD	CV (%)		AVG	STD	CV (%)	AVG	STD	CV (%)				0.958996	0.571874	0.0978314
Est-A	2.35529	0.00327707	0.139137	-2.41526	0.015135	-0.626643	0.159993	0.0132148	8.25964	2.57525	-2.63729	0.014802	-0.561256	-0.313553	0.0104853	-3.34402	2.32374	-2.36091	0.00752883	-0.318895	-0.194039	0.00668965	-3.44758	2.16688			0.97967	0.569434	0.141576
68-72																											0.994798	0.561217	0.147838
																											0.991137	0.56106	0.125561
																											0.99154	0.556232	0.124159
		Col-C			C24-C			EST-C			C24-F			col-F			Est-F										0.981	0.549	0.122
		R1	R2	R3	R1	R2	R3	R1	R2	R3	R1	R2	R3	R1	R2	R3	R1	R2	R3
Dark	1	-1.72278	-2.02673	-1.93121	-2.31862	-2.30831	-2.40222	-2.70332	-2.95824	-1.74949	-2.63681	-1.99827	-2.53938	-2.05236	-2.34405	-3.38217	-2.43026	-2.61776	-2.35298
	2	-1.72043	-2.02943	-1.93047	-2.31171	-2.30344	-2.40526	-2.70398	-2.995	-1.74623	-2.61636	-1.99631	-2.54566	-2.05575	-2.36127	-3.3748	-2.43869	-2.62522	-2.3494
	3	-1.70424	-2.03362	-1.92875	-2.3099	-2.28495	-2.40652	-2.71542	-2.96664	-1.73952	-2.62107	-1.99769	-2.5464	-2.06065	-2.37258	-3.38105	-2.43349	-2.62153	-2.35097
	4	-1.71038	-2.04376	-1.92754	-2.27509	-2.2288	-2.39749	-2.72076	-2.90503	-1.76746	-2.62046	-2.00464	-2.56632	-2.06649	-2.39856	-3.38574	-2.42118	-2.62591	-2.35934
	5	-1.7085	-2.04582	-1.92524	-2.27175	-2.16166	-2.38891	-2.74288	-2.89534	-1.76257	-2.63889	-1.99622	-2.57208	-2.05834	-2.4042	-3.37987	-2.39779	-2.63232	-2.36665
	6	-1.73316	-2.03424	-1.91954	-2.25736	-2.10711	-2.39593	-2.72553	-2.87466	-1.77319	-2.63919	-1.9994	-2.55023	-2.05516	-2.38973	-3.39245	-2.39656	-2.64043	-2.36776
	7	-1.72289	-2.0242	-1.92098	-2.25012	-2.11604	-2.43667	-2.70749	-2.92355	-1.77698	-2.63022	-1.98254	-2.53061	-2.06877	-2.3872	-3.40478	-2.40851	-2.64956	-2.36718
	8	-1.71342	-2.02914	-1.92329	-2.25595	-2.11991	-2.46325	-2.70019	-3.05489	-1.76362	-2.63274	-1.98658	-2.51784	-2.0451	-2.39443	-3.40497	-2.41144	-2.65783	-2.35959
	9	-1.7105	-2.01566	-1.92027	-2.28468	-2.05226	-2.46613	-2.6947	-3.02119	-1.75215	-2.63341	-1.97315	-2.51036	-2.03557	-2.38985	-3.4242	-2.41362	-2.65727	-2.36861
	10	-1.69172	-2.01161	-1.91864	-2.28539	-1.90871	-2.4354	-2.69326	-3.01145	-1.74888	-2.60673	-1.93659	-2.51562	-2.00325	-2.38829	-3.40558	-2.40103	-2.64509	-2.36668
Light	11	1.79109	1.75523	1.5193	1.34085	1.12484	0.719829	0.723859	0.234072	0.874311	-0.29	0.272514	-0.0916246	0.153346	-0.347433	-0.575678	0.192719	-0.292252	-0.191296
	12	1.78498	1.74184	1.52111	1.36288	1.14824	0.728767	0.716266	0.23355	0.877851	-0.304651	0.271655	-0.0963557	0.145257	-0.355862	-0.57452	0.179636	-0.316971	-0.185237
	13	1.78253	1.74737	1.52039	1.37464	1.15042	0.748871	0.732635	0.194389	0.869618	-0.314167	0.26922	-0.0900307	0.144375	-0.367197	-0.572363	0.167828	-0.323895	-0.183471
	14	1.78417	1.74613	1.51687	1.36863	1.16778	0.764595	0.734923	0.175506	0.861524	-0.309378	0.271027	-0.0930609	0.154122	-0.377674	-0.586395	0.1535	-0.309853	-0.184355
	15	1.76904	1.75636	1.52435	1.35485	1.17345	0.760338	0.75874	0.1765	0.859138	-0.306261	0.274396	-0.080703	0.158346	-0.384501	-0.599168	0.146875	-0.30449	-0.189413
	16	1.76091	1.75657	1.52418	1.34674	1.16967	0.75905	0.768457	0.176159	0.850808	-0.301686	0.271575	-0.0764854	0.158877	-0.389372	-0.599724	0.154359	-0.307169	-0.20197
	17	1.76743	1.75991	1.52479	1.34993	1.18311	0.764206	0.773239	0.158397	0.848753	-0.299232	0.267724	-0.0766224	0.156235	-0.38079	-0.597355	0.162175	-0.298141	-0.203828
	18	1.77136	1.75769	1.52831	1.35252	1.17357	0.740594	0.772259	0.195915	0.855237	-0.307305	0.268602	-0.0652898	0.150673	-0.382734	-0.593269	0.174487	-0.304005	-0.200612
	19	1.77721	1.76532	1.52825	1.35121	1.17028	0.719442	0.755871	0.191635	0.855556	-0.313137	0.270672	-0.0798174	0.15401	-0.375384	-0.596099	0.17179	-0.311009	-0.195094
	20	1.79265	1.76962	1.52706	1.31926	1.18093	0.690994	0.762593	0.18095	0.863722	-0.31677	0.285744	-0.0812172	0.151099	-0.371275	-0.592864	0.168428	-0.316463	-0.188678
	21	1.77875	1.77562	1.53446	1.33592	1.19103	0.682759	0.752651	0.184176	0.862407	-0.316459	0.292377	-0.0801952	0.155462	-0.368038	-0.593875	0.166336	-0.326759	-0.187011
	22	1.78089	1.77064	1.53289	1.31277	1.18773	0.691033	0.730241	0.15751	0.850037	-0.307688	0.291467	-0.0754588	0.149831	-0.368764	-0.599333	0.161943	-0.325751	-0.193075
	23	1.78414	1.75516	1.53237	1.34627	1.19751	0.690653	0.711795	0.158544	0.841182	-0.315557	0.285013	-0.0702558	0.14817	-0.354641	-0.601482	0.15954	-0.323872	-0.201778
	24	1.7786	1.74915	1.53128	1.37955	1.19234	0.709625	0.725848	0.18259	0.850111	-0.306792	0.276371	-0.0692398	0.15085	-0.353557	-0.596358	0.153577	-0.321363	-0.199538
	25	1.77859	1.7469	1.53344	1.42063	1.19125	0.709321	0.761411	0.177898	0.862385	-0.308344	0.264917	-0.0662863	0.147333	-0.365428	-0.585941	0.148739	-0.326642	-0.198275
	26	1.78367	1.74836	1.53284	1.48178	1.20821	0.694202	0.804696	0.185994	0.87079	-0.317348	0.260396	-0.0646543	0.145692	-0.369324	-0.584847	0.146056	-0.326702	-0.193558
	27	1.79015	1.76165	1.53718	1.47012	1.20691	0.690762	0.828886	0.177506	0.870344	-0.32425	0.275194	-0.0719344	0.154526	-0.389795	-0.597726	0.143658	-0.316849	-0.193061
	28	1.7917	1.76104	1.52838	1.44868	1.21917	0.706171	0.817856	0.172639	0.8542	-0.330422	0.273437	-0.0478372	0.16744	-0.391119	-0.608077	0.143719	-0.303844	-0.191932
	29	1.79837	1.75788	1.52806	1.42143	1.21905	0.724773	0.80822	0.171797	0.848435	-0.328793	0.277793	-0.0454014	0.174588	-0.388799	-0.623131	0.158188	-0.304098	-0.192689
	30	1.79431	1.75293	1.50004	1.39293	1.19883	0.760574	0.789618	0.18832	0.850809	-0.318341	0.282969	-0.0475731	0.176604	-0.388315	-0.60929	0.146304	-0.310934	-0.205905
[truncated: 198 more columns]
