# Supplementary material for: The effect of light quality on plant physiology, photosynthetic, and stress response in Arabidopsis thaliana leaves
Source: PLoS One. 2021 Mar 4;16(3):e0247380. doi: 10.1371/journal.pone.0247380 (PMC7932170; doi:10.1371/journal.pone.0247380)
Supplement: S1 File — (ZIP) [file pone.0247380.s001.zip › Light mapping.xlsx]

## Sheet: Blue
grid size 3.5cm			X	O	X	O
45.8 cm		1	2	3	4	5	6	7
	14	40	45	47	48	50	51	47	AVG	63.2755
	13	45	49	52	55	57	55	52	STD	8.99574
	12	47	53	57	60	62	60	58
	11	51	57	62	65	66	65	72
	10	56	60	66	70	70	70	67
	9	58	64	71	73	74	73	70
	8	60	67	74	76	76	75	72
	7	61	67	74	76	75	76	73
	6	61	67	74	75	75	75	72
	5	60	66	73	74	74	73	70
	4	57	64	70	70	71	69	68
	3	54	61	67	67	69	67	66
	2	51	58	64	60	65	64	63
	1	48	55	58	56	60	58	60

## Sheet: Amber
grid size 3.5cm			O	O	O	O
34.5 cm		1	2	3	4	5	6	7
	14	49	54	51	55	56	54	51	AVG	63.9592
	13	54	60	59	62	63	60	55	STD	6.808
	12	58	63	64	67	67	64	59
	11	61	67	68	70	70	68	62
	10	64	69	71	73	73	71	64
	9	65	71	72	74	74	72	65
	8	65	71	71	74	74	72	65
	7	65	71	70	74	73	71	64
	6	65	70	67	73	71	70	61
	5	64	69	65	71	70	69	57
	4	62	67	63	69	67	66	55
	3	59	64	63	67	65	64	51
	2	56	60	62	62	62	59	48
	1	52	57	59	58	58	56	46

## Sheet: Red
grid size 3.5cm			O	O	O	X
D=53 cm		1	2	3	4	5	6	7
	14	55	59	60	61	61	60	57	AVG	69.4082
	13	61	64	65	66	66	65	61	STD	6.53435
	12	65	68	70	71	71	69	67
	11	70	73	74	74	75	72	68
	10	73	75	76	77	76	74	70
	9	78	77	78	78	77	75	70
	8	79	78	78	78	77	75	71
	7	79	78	78	78	77	74	70
	6	76	77	76	77	75	73	70
	5	71	74	74	75	73	71	68
	4	67	71	71	72	71	69	66
	3	63	67	68	69	67	65	64
	2	59	63	64	65	63	62	62
	1	56	59	60	60	59	58	60
