# Supplementary material for: The effect of light quality on plant physiology, photosynthetic, and stress response in Arabidopsis thaliana leaves
Source: PLoS One. 2021 Mar 4;16(3):e0247380. doi: 10.1371/journal.pone.0247380 (PMC7932170; doi:10.1371/journal.pone.0247380)
Supplement: S1 File — (ZIP) [file pone.0247380.s001.zip › gene expression.xlsx]

## Sheet: data
		biological replicates						biological replicates						biological replicates						biological replicates						biological replicates						biological replicates						biological replicates
GENE		F0						Red2hr						Red4hr						Red24hr						Amber2hr						Amber4hr						Amber24hr						NTC1	NTC2
TIP2	Ref	19.16	19.17	18.99	19.01	19.14	19.37	18.24	18.14	19.04	18.85	18.09	18.27	18.66	18.61	18.6	18.4	18.21	18.3	19.59	19.71	19.6	18.98	19.04	19.28	18.52	18.51	17.85	18.16	20.87	20.92	18.48	18.4	18.45	18.56	18.48	18.25	18.49	18.95	19.1	19.45	18.65	18.94	28.89	28.89
FNR2		17.88	18.16	18.64	18.63	19.24	19.24	18.41	17.8	19.24	19.35	18.61	18.13	18.16	18.69	18.29	18.29	18.7	18.93	19.2	19.72	18.47	18.69	19.28	19.15	18.37	18.6	18.38	18.63	19.47	19.43	18.22	17.95	18.27	18.57	18.3	18.39	19.9	19.87	19.86	20.01	19.24	19.47	N/A	-
PETE1		20.67	20.8	20.89	21.08	21.71	21.76	20.43	20.14	21.49	21.56	20.25	20.34	20.73	21.07	20.79	20.93	20.89	21.3	21.85	21.98	20.66	21.29	21.28	21.24	21.29	21.29	20.11	20.73	23.2	23.38	20.71	20.58	21.02	20.88	19.81	20.19	20.85	20.73	20.84	21.34	20.46	20.54	31.18
PGRL1B		26.11	26.25	26.52	26.7	26.89	26.92	25.64	25.83	26.85	26.23	25.93	25.84	25.3	25.85	26.12	25.88	26.47	26.23	27.23	27.08	25.87	25.41	26.49	26.57	26.47	26.54	26.21	26.22	28.6	28.35	25.9	26.22	25.94	26.12	25.46	25.34	25.28	25.28	25.89	25.85	25.78	25.79	37.58
GSH2		27.15	27.36	27.31	27.3	27.05	27.29	25.32	25.04	26.52	26.46	24.93	25.32	25.04	25.83	25.49	25.57	24.84	25.38	26.99	27.29	24.95	25.52	26.96	26.97	26.3	26.38	25.53	25.84	27.63	27.89	25.77	25.88	26.17	26.07	24.93	24.98	25.56	25.49	26.4	26.45	26.26	26.29	37.81
NPQ1		24.77	24.95	25.18	25.17	25	25.03	24.56	24.49	26.06	25.85	24.26	24.57	24.75	24.83	24.67	24.69	24.34	24.34	26.74	26.73	24.76	25.09	26.47	26.37	25.51	25.62	24.76	24.87	26.31	26.13	24.75	24.73	24.78	25.05	23.65	23.71	25.69	25.52	26.21	26.14	26.57	26.48	N/A
PETC		18.69	18.95	18.86	18.98	19.62	19.74	18.88	19.17	20.11	20.18	18.93	19.08	19.07	18.81	18.55	18.38	19.23	19.68	20.17	19.98	18.04	18.5	19.72	20.02	19.39	19.62	19.19	19.42	20.92	21.25	18.59	19.09	19.68	19.44	18.71	18.62	19.43	19.33	19.73	19.66	19.83	19.94	34.94
Fd2		17.8	17.93	17.65	17.87	18.77	19.12	18.47	18.53	18.88	18.93	18.21	18.32	18.49	18.59	17.81	18.06	18.57	18.82	19.23	19.01	17.67	17.85	18.82	18.98	19.27	19.2	18.45	18.51	21.12	21.4	18.3	18.9	18.96	20.67	18.22	18.54	18.9	18.81	18.88	19.09	19.81	20.07	36.69
FTRB		26.34	26.38	27.53	27.57	27.14	27.04	26.68	26.61	26.8	27.05	26.74	26.09	25.59	26.06	26.52	25.89	25.2	25.07	27.03	27.07	25.8	26.01	26.36	27.07	26.94	26.91	26.44	26.31	27.43	27.96	25.92	26.06	25.38	25.65	25.61	25.78	26.01	25.86	26.53	26.68	26.94	26.58	37.61
FAD6		22.79	22.97	23.06	23.01	22.81	23.01	22.96	22.79	23.86	23.21	21.86	21.9	23.05	22.49	22.4	22.28	21.91	22.19	23.35	23.32	22.06	21.94	23.83	22.28	23.54	23.39	22.43	22.79	24.35	24.78	23.33	23.52	22.52	22.51	22.27	21.65	22.5	22.54	22.91	23.09	22.38	22.59	35.97
RBCS1A		15.27	15.29	15.04	15.24	15.03	15.47	15.2	14.93	15.77	15.91	14.76	14.64	15.21	15.12	15.04	15.08	14.88	15.93	15.02	15.68	14.01	14.42	15.2	15.26	15.66	15.77	14.78	15.07	16.76	17.31	15.15	15.02	15.3	15.56	14.79	14.91	15.7	15.4	15.37	15.56	15.78	15.5	36.81
ATPC1		20.79	20.58	20.61	20.75	20.47	20.63	19.86	20.04	20.68	20.7	19.63	19.71	20.05	20.1	19.88	19.85	19.93	19.89	21.02	20.56	19.73	19.68	20.32	20.18	20.66	20.62	19.7	20.06	22.86	22.97	20.82	20.67	20.14	20.02	19.54	19.44	19.6	19.79	20.1	20.15	20.05	20.24	34.77
ACT2	Ref	21.47	21.09	21.7	20.93	21.37	20.9	21.22	21.56	21.85	22.04	20.42	20.58	21.13	20.92	20.81	20.66	20.76	20.71	21.69	21.63	20.84	20.94	21.16	21.79	21.23	21.08	20.96	20.91	21.78	22.18	21.24	21.54	20.95	21.05	20.86	21.1	21.13	21.08	21.06	21.16	21.22	21.52	37.53
PSBA		21.74	22.24	21.79	22.06	21.77	21.66	20.81	21.13	21.89	21.77	20.71	20.67	20.69	20.65	20.2	20.07	19.79	20.07	21.7	21.52	21	21.1	21.54	21.43	21.58	21.49	20.76	20.84	22.2	22.47	20.5	20.5	20.7	20.48	20.06	20.26	20.73	20.91	21.31	21.44	21.57	21.38	28.98	28.94
